# Supplementary material for: Changes in Diet and Physical Activity among 18–65-Year-Olds after the First National COVID-19 Lockdown in Denmark
Source: Nutrients. 2023 Mar 20;15(6):1480. doi: 10.3390/nu15061480 (PMC10054679; doi:10.3390/nu15061480)
Supplement: Supplementary file 1 [file nutrients-15-01480-s001.zip]

Archive with 2 entries (2 files):
- Questionnaire.pdf
- Supplementary Files.pdf
